# Supplementary material for: Deupirfenidone compared with pirfenidone and placebo in idiopathic pulmonary fibrosis (ELEVATE-IPF): a phase 2b randomized placebo-controlled trial
Source: Am J Respir Crit Care Med. 2026 Apr 2;212(8):1761–9. doi: 10.1093/ajrccm/aamag155 (PMC13424664; doi:10.1093/ajrccm/aamag155)
Supplement: aamag155_Supplementary_Data [file aamag155_supplementary_data.zip]

Archive with 15 entries (15 files):
- coi_disclosure Shore.docx
- coi_disclosure Won-Il Choi.docx
- coi_disclosure_jws121325.docx
- coi_disclosure_Maher_December 2025.docx
- ELEVATE Online Data Supplement Blue J_FINAL_revisions_CLEAN.docx
- Eric Elenko coi_disclosure.docx
- GOLOD coi_disclosure Blue_ (002).docx
- GRAHAM coi_disclosure.docx
- TK COI_ELEVATE.docx
- YZhang coi_disclosure.docx
- coi_disclosure (Tomos).docx
- coi_disclosure Amy Hajari Case.docx
- coi_disclosure Argyris Tzouvelekis.docx
- coi_disclosure Hamblin.docx
- coi_disclosure Miguel Angel Bergna.docx
